# Supplementary material for: Ultrasound-Based Real-Time Imaging of Hydrogel-Based Millirobots with Volume Change Capability
Source: Micromachines (Basel). 2023 Feb 10;14(2):422. doi: 10.3390/mi14020422 (PMC9959195; doi:10.3390/mi14020422)
Supplement: Supplementary file 1 [file micromachines-14-00422-s001.zip]

Archive with 4 entries (3 files):
- Supporting materials/Video S1.mp4
- Supporting materials/Video S2.mp4
- Supporting materials/Video S3.mp4
- Supporting materials/
